# Supplementary material for: Optimization and Application of CRISPR/Cas9 Genome Editing in a Cosmopolitan Pest, Diamondback Moth
Source: Int J Mol Sci. 2022 Oct 27;23(21):13042. doi: 10.3390/ijms232113042 (PMC9657529; doi:10.3390/ijms232113042)
Supplement: Supplementary file 1 [file ijms-23-13042-s001.zip]

Archive with 1 entries (1 files):
- ijms-1912474-supplementary.pdf
